# Supplementary material for: Circulating Tumor DNA Combining with Imaging Analysis for Lesion Detection of Langerhans Cell Histiocytosis in Children
Source: Children (Basel). 2024 Nov 27;11(12):1449. doi: 10.3390/children11121449 (PMC11675047; doi:10.3390/children11121449)
Supplement: Supplementary file 1 [file children-11-01449-s001.zip]

Archive with 1 entries (1 files):
- children-3295106-supplementary.pdf
